# Supplementary material for: Characterization of Proteins Regulated by Androgen and Protein Kinase a Signaling in VCaP Prostate Cancer Cells
Source: Biomedicines. 2021 Oct 6;9(10):1404. doi: 10.3390/biomedicines9101404 (PMC8533394; doi:10.3390/biomedicines9101404)
Supplement: Supplementary file 1 [file biomedicines-09-01404-s001.zip]

Archive with 5 entries (5 files):
- WB_original images.pdf
- Figure S1.tif
- Figure S2.tif
- Figure S3.tif
- Table S1 S2.pdf
